# Supplementary material for: Genetic Diversity of Prolamin Loci Related to Grain Quality in Durum Wheat (Triticum durum Desf.) in Kazakhstan
Source: Life (Basel). 2026 Jan 17;16(1):157. doi: 10.3390/life16010157 (PMC12843027; doi:10.3390/life16010157)
Supplement: Supplementary file 1 [file life-16-00157-s001.zip]

Archive with 1 entries (1 files):
- life-4056532-supplementary.xlsx
