# Supplementary material for: Genetic Diversity of Prolamin Loci Related to Grain Quality in Durum Wheat (Triticum durum Desf.) in Kazakhstan
Source: Life (Basel). 2026 Jan 17;16(1):157. doi: 10.3390/life16010157 (PMC12843027; doi:10.3390/life16010157)
Supplement: Supplementary file 1 [file life-16-00157-s001.zip › life-4056532-supplementary.xlsx]

## Sheet: Suppl-Mat-1
	Table S1: Tetraploid wheat germplasm accessions used in the study
	Tetraploid wheat from Kazakhstan (N=86)													International Tetraploid Wheat Germplasm Collection (N=95)
	Cultivar/breeding line	Glu-A1	Glu-B1	Gli-А1	Gli-В1	Gli-А2	Gli-В2	Gli-B5	Glu-A3	Glu-B3	Glu-B2			Countries of the Eurasian region		Gli-А1	Gli-В1	Gli-А2	Gli-В2	Gli-B5	Glu-A1	Glu-B1	Glu-A3	Glu-B3	Glu-B2
1	160.93	2*	7+8	eb	a	a	a	a	b	b	a		1	Triticum sovieticum	Russia	c	g	new 1	new 1	null	2*	6+8	a	a	a
2	182.93	2*/null	7+8	eb	a	a	aa	a	b	b	b		2	No 40585 sevindz	Russia	b	fa	c	va	a	null	7+8	b	b	b
3	242.93	2**	7+8	g*	a	i	r	a	a	b	b		3	Hordeiforme 10	Russia	b	ca	a	o	null	null/2*	17+18	a	a	a
4	262.93	null	6+8/7+8	ea+g	a	a	a+hl	a	b	b	b		4	Tulun 547	Russia	g*	a	a	ac	a	2*	6+8	a	a	a
5	362.91	null/2***	7+8	c+e	a	a	a	a	a	a	b		5	Besostka	Russia	b+eb*	fa+ca	o	va+g	a	2*	6+8	a	a	b
6	392.93	2**	6+8/17+18	c	c	a	ab	null	b	a	b		6	Pererodka	Russia	c	a	a	h	a	null	7+8	e	b	b
7	430.88	null	6+8	eb	a	a	aa	a	a	b	b		7	Beloturka	Russia	ea	la*	gh	ae	a	null	6+8	a	d	a
8	452 МС	null	7+8	e	a	d	hc	a	b	b	a		8	Orenburgskaya 10	Russia	g	a	gh	a	a	null	20+20	b	b	b
9	463 мс	null	13+16	g	la+a	a	ho+v	a	c	a	b		9	Orenburgskaya 2	Russia	g	fa	a	h	null	2*	7+8	a	c	b
10	654.1-2-3-4	2*	7+8	a	a	n	a	a	b	b	b		10	Svetlana	Russia	g	c	b	o	null	2*	17+18	a	a	b
11	K-17394	null	13+16	c	ca	a	a	a	a	a	b		11	Krasnokutka 13	Russia	g	ca	b	o	null	null	7+8	a	c	a
12	K-17950	null/2**	7+8/17+18	a+e+c	ea+a	o+a	h+a+ac	null	b	b	b		12	Angel	Russia	eb	a	bb	aa	null	null	20+20	e	b	b
13	K-18053	null	7+8	c	a	a	aj	a	a	d	a		13	Hordeiforme 723	Russia	g	a	b	a	a	null	7+8	a	c	b
14	Akmolinka 5	2**/null	6+8	g	la	a	a	a	a	a+b	b		14	Triticum turanicum	Russia	b	ca	a	a	null	null	6+8	c	b	b
15	Aktyubinskaya 74	2**	7+8	eb	a rec	j	ab	a	d+a	b	b		15	Triticum persicum	Russia	g	ab	a	hv	a	null	13+16	e	b	b
16	Altyn Dala	2*	7+8	eb	a	a	a	a	a	b	b		16	Triticum dicoccum	Russia	mb	fa	a	v	a	2*	6+9	g	b	b
17	Altyn Shyghys	2*	7+8	k	fa	a	b	null	a	e	b		17	Mongolian 2306	Mongolia	c	e	o	hk	null	null	13+16	a	a	b
18	Asangali	2*/null	7+8	eb	a	a	j	a	b	b	b		18	Tibetka	Kyrgystan	g*	a	a	a	a	1	7+8	a	b	b
19	Asangali 20	2**	7+8	eb	a	a	aa	null	b	b	b		19	IG 130893	GEORGIA	b	la	gh	hd	a	2*	6+8	a	g	b
20	Bolashak	2*	7+8	g	a	a	ad	null	a	b	b		20	IG 131026	CHINA	k	a rec*	t	b	null	2***	7+8	a	f	a
21	Hordeiforme 127-89	2*	7+8	eb	a	a	aa	a	a	b	b
22	Hordeiforme 182-93	null	6+8	eb	a	a	hc	a	b	b	b			Southwest and South Asia
23	Hordeiforme 207-92	2*/null	7+8	g	a	a	ac	a	a	b	b		1	Persian black	Iraq	b	fa	g	o	null	null	7+8	a	d	a
24	Hordeiforme 403-88	2**	7+8	eb	a	a	a	a	e	a	b		2	IG 84819	Iraq	e	a*	aa	af	a	null	6+8	h	b	b
25	Hordeiforme 426	2*	7+8	g	a	a	hl	a	b	b	b		3	PI 210386	Iran	b	a	n	h	null	2**	7+8	d	b	a
26	Hordeiforme 59-92	2**/2***	7+8	eb	a	a	ab	a	b	b	b		4	PI 622005	Iran	b	e	f	v	null	null	13+16	a	d	a
27	Damsinskaya 20-17	2*	7+8	g	a	a	ho	a	a	d	b		5	PI 622178	Iran	c	a	f	v	a	2**	13+16	a	a	a
28	Damsinskaya 40	2**/2*	7+8	g	a	n	h	a	a	b	b		6	PI 626999	Iran	c	a	o	oc	a	null	13+19	a	a	a
29	Damsinskaya 90	2**	7ОЕ+8	g	fa	a	hv	a	e	a	b		7	Aleppo 3	Syria	b	ca	o	h	null	null	22	b	b	b
30	Damsinskaya Yubileynaya	2*	7+8	g	a rec+a	a+ga	r+a	a	a	a	a		8	PI 388132	Pakistan	c	la	gc	hc	null	2**	7+8	h	f	b
31	Damsinskaya Yantarnaya	2**	7+8	g	ca	a	ho	null	a	a	b		9	IG 85503	Pakistan	c	la	gc	hc	null	2***	22+9(?)	h	g	b
32	Zhakut 20	null	7+8	g	a	d	o+a	a	b	b	b		10	IG 41510	Pakistan	l	ea	j	ai	a	2***	7+8	h	b	b
33	К-18022-1	2***	7+8	eb	a	f	hh	a	b	b	b		11	Khapli	India	mc	a rec	ea	va*	null	2*	22	h	b	b
34	Karabalykskaya Chernokolosaya	null/2*	7+8	a	fa	a	a	a	a	a	b		12	IG 130980	India	b	l	z	a	null	null	6+8	a	a	b
35	Kargala 1	null/2*	13+19/7+8	g	a	a	ac	null	c	i	b		13	IG 130979	India	mc	a rec	ea	n	null	null	7+8	b	b	b
36	Kargala 1408	null	13+16	eb	a	a	a	a	g	g	b		14	IG 139502	Afghanistan	mb+a	la+ca	c+ea	ab+i	a	2*	17+18	a	c	b
37	Kargala 1412	2*	20+20	g	l	a	h	null	a	a	b		15	J G Hamilton 25	Saudi Arabia	c	a rec	a	v	a	null	6+8	a	a	b
38	Kargala 1514	null/2***	20+20	g	a	i	o	a	b	b	b		16	Korasim upper jordan valley 1972	Israel	new 1	new 1	go	new 3	null	2*	17+18	a	a	b
39	Kargala 1538	null	17+18	g	fa+a	a+d	a	a	b	b	b		17	Wild population rosh-pinnar east galilee	Israel	new 2	new 2	new 2	new 4	null	null	17+18	a	d	a
40	Kargala 1540	2*/null	7+8	eb	a	a	aa	a	a	b	a		18	Zohary 6252	Israel	eb	a rec	go	new 5	null	null	17+18	c	a	a
41	Kargala 16	2***	6+8	g+ea	a	a	b+sa	a	b	b	b		19	Palestine-3	Palestine	o	la	o	o	null	null	7+8	a	a	b
42	Kargala 223	2**	7+8	g	a	i	ho	a	b	b	b
43	Kargala 238	2**	7+8	g	ca	i	v	null	a	a	b
44	Kargala 24	null	7+8	a	c	a	l	null	b	i	b			countries of Northern, Eastern, and Southern Africa
45	Kargala 28	null	7+8	g	cd	ea	a	null	a	b* (-8+9)	a		1	Beliouni	Algeria	c	la*	o	o	null	null	17+18	c	a	a
46	Kargala 29	null/2**	7+8	g	ca	d	g	null	g	i	a		2	Kahla	Algeria	mb	a	i	sb	a	2***	13+16	h	b	a
47	Kargala 3	null	20+20	c	a	d	a	a	b	b	b		3	Bidi	Algeria	c	ac	o	b	null	null	20+20	a	a	a
48	Kargala 30	null	13+19/7+8	g	fa	a	a	null	a	a	b		4	Bianco 837	Ethiopia	o	l	y	hv	a	null	20+20	a	a	a
49	Kargala 303	null	13+16	g	a	o	h	a	c	i	b		5	835	Ethiopia	b	c	ea	hk	null	null	13+16	a	a	b
50	Kargala 447	2***	7+8	g	a	a	hk	a	b	b	b		6	PI 532078	EGYPT	b	g	o	e	null	2**	7+8	a	a	a
51	Kargala 66	2**	7+8	eb	a	a	a	a	b	b	b		7	Beladi	Egypt	b	e	o	oc	null	2*	13+16	a	a	a
52	Kargala 69	2**/2*	7+8	eb	a	a	a	a	a+b	d* (-15)+b	a+b		8	Durum H 2	Egypt	b	e	o	hk	null	2*	13+16	a	b	b
53	Kargala 71	null	7+8	g	a	a	hj	a	a	c	b		9	Amjad	Morocco	c	ab + a rec	a	new 6	null	null	20	b	b	b
54	Kargala 9	2**/2*	7+8	g	a	ba+i	a+v	a	a+g	b+a	b		10	IG 127684	Morocco	b	ea	gc	hk	null	null	7+8	a	d	b
55	Korona	2*	7+8	g	fa	a	aa	a	g+a	b+f	b		11	Golden Ball	South Africa	b	a	o	o	null	null	6+8	e	b	a
56	Kostanayskaya 1	null/2**	7+8	g	a+fa	a	a	a	b	b	a		12	South African Medean	South Africa	b	h	o	hk	a	null	6+8	a	a	b
57	Kostanayskaya 10	2**	7+8	eb	a	a	aa	a	b	a	b		13	Pilgrim	South Africa	c	la	gd	h	null	null	17+18	a	a	a
58	Kostanayskaya 12	null/2**	7+8/6+8	eb	a	a	aa	a	b	b	a		14	Essaip 58833	Tunis	g	a*	a	af	a	2*	7+8	a	b	b
59	Kostanayskaya 15	2**	7ОЕ+8	g	fa	a	hk	a	b	b	b
60	Kostanayskaya 207	2*	7+8	g+g*	a	a	a+r	a	f	b	b
61	Kostanayskaya 28	2**/2***	7ОЕ+8	g	a	a	a	a	b	b	b			Australia
62	Kostanayskaya 30	2**	7ОЕ+8	g	a	a	a	a	e	a	a		1	Aus 2118	Australia	b	cd	o	new 7	a	null	20+20	a	a	a
63	Kostanayskaya 52	null	7+8	g	a	a	r	a	f	b	b		2	Covelle	Australia	e	la	o	h	a	2*	20+20	a	a	a
64	Leucurum 79	2*/2**	7+8	g	c	a	l	a	a	a	a/b		3	Dookie Marvel	Australia	e	f	a	h	a	null	7+8	b	b	b
65	Line 173/93-1	null	13+16/7+8	eb	a	a	hc	null	e	c	b		4	Aus 2408	Australia	g	b*	o	hd	a	null	7+8	a	b	b
66	Line 242/243 т	2**	7+8	g	ca	ea	hk	null	b	b	b		5	Forex	Australia	g	a	a	hk	a	null	13+19	a	a	a
67	Line 246	null	7+8	g	a+b	a	h	a	c	a	b		6	Huguenot	Australia	e	fa	o	y	a	2*	13+16	a	b	a
68	Line 247 т	2**	7+8	g	ca	a	hk	null	a	a	a
69	Line 248 т	2**	7+8	g	a	a	hk+hj	a	a	b	b
70	Nauryz 1	2*/null	7+8	f	a	a	a	a	a	a	a			countries of Southern, Western, and Central Europe
71	Nauryz 2	2**/2*	7+8	g	ea	gc	ho	null	a	c	b		1	Cyprus-4	Cyprus	b*	d	a	o	null	2*/null	7+8	h	d	b
72	Nauryz 3	2**	7+9	g	a	a	ac	a	h	c	b		2	Crete-5	Greece	b	a*	o+a	hk	a	null	7+8/14+15	b	b	b
73	Nauryz 6	2*/null	7+8	eb	a	a	aa	a	a	a	b		3	Svevo	Italy	c	la	a	a	null	null	7	a	g	b
74	Nauryz 7	2**	7+8	g	fa+a	a+o	h+a	a	a	a	a		4	Egeo	Italy	c	la	a	hd	null	null	20+20	a	g	b
75	Nauryz 8	null	17+18	g	fa	z	a	null	a	a	b		5	Bari 39	Italy	new 3	fa*	a	a	a	null	13+16	a	a	b
76	Nurly	null	17+18/7+8	g	a	o	aa	a	b	b	b		6	Bari 19	Italy	c	a	o	b	a	null	6+8	c	h	a
77	Raya	2**	7+8	g	a	gh	aa	a	b	b	a		7	Condure	Italy-?	b	cd	a	v	null	null	6+8	a	c	b
78	Saluat	2**	7+8	c*+g	a	d	a	a	b	b	b		8	Aziziah	Italy	l	a	o	t	a	null	6+8	b	b	b
79	Seymur	null	13+16/17+18	eb	a	a	a	a	b	b	b		9	Grecale	Italy	g	a	a	r	null	1	7+8	e	b	b
80	SID 88	2*	7+8	eb	a	a	e	a	a	d	b		10	Maestrale	Italy	c	a rec*	a	af	null	null	7ОЕ+8 (al)	a	a	a
81	Tama	null	13+16/7+8	g	fa	a+z	h	null	a	a	a		11	Levante	Italy	a	ea	gd	a	null	null	6+8	a	c	b
82	Temiryazevskaya Stepnaya	2**/null	7+8	b	a	a	hl	a	a	c	b		12	Sy Cysco	Italy	c	la	a	hd	a	null	6+8	h	a	a
83	Tselinogradskaya 85	null	7+8	g	a	a	r	a	b	b	b		13	Portugal-37	Portugal	mb	la	a	hv	null	null	20	a	b	b
84	Sharifa	2*/2**	7+8	g	a	a	ah	a	b	b	b		14	Lobeiro	Portugal	b	la*	o	hk	null	2**	17+18	c	c	b
85	Yantarnaya 150	null	20+20	b	fa	a	ef	null	a	a	a		15	Andalucia 344	Spain	b+e	l+la*	c+g	b+t	null+a	2*	14+15 проверить	b	i	b
86	Yantarnaya 60	2**	7+8	g*	a rec	ea	ac	a	b	b	b		16	Senatore Capelli	Spain	b	la*	g	hk	null	null	20+20	a	a	a
													17	Barselona 6	Spain	a	a	o	t	a	null	7+9	e	i	a
													18	Barselona 5	Spain	b	cd	o	o*	a	null	6+8	a	a	b
													19	Raspinegro de Agular	Spain	b	ca	o	hk	a	null	17+18	a	a	a
													20	Odisseo	Switzerland	c	la	a	hk	null	null	7ОЕ+8 (al)	e	b	b
													21	Obelix	Switzerland	e	l	j	ja	null	null	6+8	a	g	a
													22	Durofinus	Austria	g	l	a	a	a	null	7+8	e	g	b
													23	White beardless spelt	France	c	fa**	y	new 2	null	2*	6+8	a	i	b
														North and South America
													1	Ld 12	USA	g*	a	a	a	a	null	7OE+8	b	i	b
													2	Ld 134	USA	g*	a	a	a	a	null	7+8	b	b	b
													3	Langdon	USA	c	a	a	a	a	null	6+8	b	b	b
													4	Duraking	USA	c	la	a	a	null	null	6+8	a	a	a
													5	Lacota	USA	c	a	ad	j	null	null	6+8	b	b	a
													6	Langdon	USA	c	a	a	a	a	null	6+8	b	b	b
													7	Candeal	Peru	b	c	a	hk	a	null	6+8	b	b	a
													8	Chumpe negro	Peru	mb	e	o	tb	a	null	6+8	a	c	b
													9	Anhinga s	Mexico	c	a	aa+a	a+h	a+null	null	20	b	i	b
													10	Finfoot-6	Mexico	c	a*	a	v	null	null	22	h	b	b
													11	Yvan yang-5	Mexico	c	a rec	a	ac	a	null	14+15	a	d	a
													12	Wail-2	Mexico	c	ea	t	hk	null	2*	new (7+18)	a	a	b
													13	Buck candisur	Mexico	c	a rec	a	af	null	null	20	b	c	a

## Sheet: Suppl-Mat-2
	Table S2: Composition of high- and low-molecular-weight glutenin subunits and biochemical evaluation of breeding lines of Kazakhstan durum wheat (harvests of 2022–2025)
№	Breeding lines and cultivars	HMW-GS		LMW-GS			γ - gliadins	Protein content, %	Gluten content, %	Gluten index, unit.	Sedimentation, ml
		Glu-A1	Glu-B1	Glu-A3	Glu-B3	Glu-B2
Group 1	69-08-2	1	7ОЕ+8	a	g	b	γ 45	15.2	31.8	70	38
	69-08-14	1	7+8	a	c	b	γ 45	14.8	27.4	75	39
	272-08-14	1	7+8	a	g	b	γ 45	14.8	29.6	65	39
	156-11-9	1	7+8	a	a	b	γ 45	15.3	31.6	64	41
	124-11-15	2*	7+8	a	g	b	γ 45	15.4	33.9	49	38
	128-11-1	2*	7+8	a	g	a	γ 45	15.5	32.8	44	41
	128-11-20	1/2*	7+8	a	g	a	γ 45	15.8	33.8	39	36
	250-06-14	1	6+8	a	g	a	γ 45	15.5	29.4	43	34
	149-12-15	2*	7+8	a	c	b	γ 45	15.4	30.4	15	36
	cv. Damsinskaya yantarnaya (St)	2**	7+8	a	a	b	γ 45	16	35.4	26	34
	cv. Damsinskaya yubilejnaya	2*	7+8	a	a	a	γ 45	16.2	32.9	57	36
Group 2	2001-04-21	1	7ОЕ+8	b	b	b	γ 45	13.9	32.3	24	33
	188-05-4	null/1	7+8	b	b	b	γ 42	15.2	38.1	13	26
	333-05-5	null	7+8	h	b	a	γ 42	15.2	35.3	11	27
	203-00-2	1	7+8	e	b	b	γ 42	15.1	33.1	7	28
	69-08-3	1	7+8	a	b	b	γ 45	15.3	31	33	38
	148-11-11	1	7+8	b	b	b	γ 42	15.1	31.8	19	32
	272-08-9	1	7+8	b	g	b	γ 45	14.9	30.9	19	38
	88-10-14	1	7+8	b	b	b	γ 42	15.4	33.5	33	31
	156-11-10	null	6+8	a	b	a	γ 45	15	30.7	59	35
	88-12-6	2*	6+8	a	b	b	γ 45	16.3	38.5	30	33
	93-13-3	2*	7+8	a	b	b	γ 45	16	35.6	38	41
	356-11-24	null	7+8	a	b	b	γ 45	15.7	33.6	33	32
	221-15-4	null	6+8	b	b	a	γ 42	16.7	37.3	9	29
	cv. Korona	2*	7+8	g+a	b+f	b	γ 45	15.9	29.9	62	38
	cv. Damsinskaya 20-17	2*	7+8	a	d	b	γ 42	15.4	34.2	11	30
mean								15.4	32.9	36	35
max								16.7	38.5	75	41
min								13.9	27.4	7	26
LSD05								1.45	6.02	38	9

## Sheet: Suppl-Mat-3
		Table S3: Frequencies (%) of Alleles at Gli-1 and Gli-2 Loci in the International Tetraploid Wheat Germplasm Collection

## Sheet: Suppl-Mat-4
	Table S4: Tetraploid wheat grouped by eco-geographic origin
	Countries	Gli–1 and Gli–2				Glu-1		Glu-3		Number of varieties/lines	References
		Gli-A1	Gli-B1	Gli-А2	Gli-B2	Glu-A1	Glu-B1	Glu-A3	Glu-B3
	Eurasia (N=155)
	Russia	16	16	16	16	16	16	16	16	16	This study (N=106)
	Kyrgyzstan	1	1	1	1	1	1	1	1	1
	Armenia	1	1	1	1	1	1	1	1	1
	China	1	1	1	1	1	1	1	1	1
	Mongolia	1	1	1	1	1	1	1	1	1
	Kazakhstan	86	86	86	86	86	86	86	86	86
	Russia	49	49	49	49					49	[36]
	Southwest and South Asia (N=103)
	Iraq	2	2	2	2	2	2	2	2	2	This study (N=19)
	Iran	4	4	4	4	4	4	4	4	4
	Syria	1	1	1	1	1	1	1	1	1
	Pakistan	3	3	3	3	3	3	3	3	3
	India	3	3	3	3	3	3	3	3	3
	Afghanistan	1	1	1	1	1	1	1	1	1
	Saudi Arabia	1	1	1	1	1	1	1	1	1
	Israel	3	3	3	3	3	3	3	3	3
	Palestine	1	1	1	1	1	1	1	1	1
	India					24	24			24	[8]
						60	60			60	[35]
	North, East, and South Africa (N=135)
	Algeria	3	3	3	3	3	3	3	3	3	This study (N=14)
	Ethiopia	2	2	2	2	2	2	2	2	2
	Egypt	3	3	3	3	3	3	3	3	3
	Morocco	2	2	2	2	2	2	2	2	2
	Tunisia	1	1	1	1	1	1	1	1	1
	South Africa	3	3	3	3	3	3	3	3	3
	Morocco					66	66			66	[18]
	Algeria					55	55	55	55	55	[16]
	Australia (N=40)
	Australia	6	6	6	6	6	6	6	6	6	This study (N=6)
						34	34	28	28	34/28	[37]
	Europe (N=382)
	Cyprus	1	1	1	1	1	1	1	1	1	This study (N=23)
	Greece	1	1	1	1	1	1	1	1	1
	Italy	10	10	10	10	10	10	10	10	10
	Portugal	2	2	2	2	2	2	2	2	2
	Spain	5	5	5	5	5	5	5	5	5
	Switzerland	2	2	2	2	2	2	2	2	2
	Austria	1	1	1	1	1	1	1	1	1
	France	1	1	1	1	1	1	1	1	1
	France					21	21	21	21	21	[13]
	Italy					33	33	33	33	33
	Bulgaria	98	98	98	98					98	[34]
						25	25	25	25	25	[37]
	Sicily					51	51			51	[11]
	Mediterranean countries					131	131	131	131	131	[9]
	North and South America (N=157)
	USA	6	6	6	6	6	6	6	6	6	This study ( N=13)
	Mexico	5	5	5	5	5	5	5	5	5
	Peru	2	2	2	2	2	2	2	2	2
	USA, Canada					29	29			29	[18]
	Argentina					85	85	85	85	85	[13]
	Chile					26	26	26	26	26
	USA					4	4	4	4	4

## Sheet: Suppl-Mat-5
Table S5: Allele frequency (%) of Gli-1 and Gli-2 loci in International durum wheat accessions
Gli-A1 (n=17)	N=155	N=19	N=14	N=6	N=121	N=13		Gli-B1 (n=21)	N=155	N=19	N=14	N=6	N=121	N=13		Gli-А2 (n=26)	N=155	N=19	N=14	N=6	N=121	N=13		Gli-B2 (n=51)	N=155	N=19	N=14	N=6	N=121	N=13			Gli-B2 (n=51)	N=19	N=14	N=6	N=121
	Eurasia	Asia	Africa	Australia	Europe	America			Eurasia	Asia	Africa	Australia	Europe	America			Eurasia	Asia	Africa	Australia	Europe	America			Eurasia	Asia	Africa	Australia	Europe	America				Asia	Africa	Australia	Europe
	n=11	n=11	n=5	n=3	n=9	n=4			n=16	n=10	n=11	n=6	n=12	n=6			n=19	n=13	n=7	n=2	n=12	n=5			n=32	n=15	n=10	n=5	n=20	n=7				n=15	n=10	n=5	n=20
a	0.0212903	0.0263158			0.0165289			a	0.474194	0.210526	0.214286	0.166667	0.0495868	0.538462		a	0.567742	0.0526316	0.142857	0.333333	0.119835	0.730769		a	0.280258	0.0526316			0.0661157	0.423077			a	0.0526316			0.0661157
ab	0.00645161							a rec	0.0225806	0.210526	0.0357143		0.00826446	0.153846		aa		0.0526316				0.0384615		aa	0.083871				0.123967				aa				0.123967
b	0.0419355	0.263158	0.5	0.166667	0.434711	0.0769231		aa	0.0580645							ad						0.0769231		ab	0.0193548	0.0263158			0.0578512				ab	0.0263158			0.0578512
c	0.0535484	0.263158	0.285714		0.155372	0.692308		ab	0.00645161		0.0357143					b	0.103226				0.00826446			ac	0.0341935				0.0247934	0.0769231			ac				0.0247934
e	0.043871	0.0526316		0.5	0.181818			ac			0.0714286					ba	0.00322581							ad	0.00645161
ea	0.0129032				0.0161983			astb	0.0387097							bb	0.00645161							ae	0.00645161
eb	0.177419	0.0526316						b	0.0548387			0.166667	0.177686			c	0.00645161	0.0263158			0.00413223			af		0.0526316	0.0714286		0.00826446	0.0769231			af	0.0526316	0.0714286		0.00826446
f	0.00645161							c	0.122581		0.0714286		0.438017	0.0769231		d	0.0677419							ah	0.00645161
g	0.616129		0.0714286	0.333333	0.161983	0.153846		ca	0.0612903	0.0789474			0.00826446			e					0.169421			ai		0.0526316							ai	0.0526316
k	0.0129032							cd	0.00645161			0.166667	0.0165289			ea	0.0193548	0.131579	0.0714286		0.247934			aj	0.00645161
l		0.0526316			0.0165289			d	0.0129032				0.00826446			f	0.0193548	0.105263			0.18595			b	0.0279355		0.0714286		0.0123967				b		0.0714286		0.0123967
mb	0.00645161	0.0263158	0.0714286		0.00826446	0.0769231		e	0.00645161	0.0526316	0.142857			0.0769231		g	0.0677419	0.0526316			0.128099			e	0.00645161		0.0714286						e		0.0714286
mc		0.105263						ea	0.00967742	0.0526316	0.0714286		0.00826446	0.0769231		ga	0.00322581							ef	0.00645161
new 1		0.0526316						f				0.166667	0.177686			gc	0.00645161	0.105263	0.0714286					g	0.00967742
new 2		0.0526316						fa	0.0935484	0.0526316		0.166667	0.0247934			gd			0.0714286		0.00826446			h	0.135097	0.105263	0.0714286	0.333333	0.00826446				h	0.105263	0.0714286	0.333333	0.00826446
new 3					0.00826446			g	0.00645161		0.0714286					gh	0.0258065							hc	0.0193548	0.105263							hc	0.105263
o		0.0526316	0.0714286					h			0.0714286					go		0.105263						hd	0.00645161			0.166667	0.0165289				hd			0.166667	0.0165289
								l	0.00645161	0.0526316	0.0714286		0.0206612			i	0.0290323		0.0714286					hh	0.00645161
								la	0.0193548	0.184211	0.142857	0.166667	0.0619835	0.0769231		j	0.00645161	0.0526316			0.00826446			hj	0.00967742
								new 1		0.0526316						n	0.0129032	0.0526316						hk	0.0354839		0.285714	0.166667	0.0413223	0.192308			hk		0.285714	0.166667	0.0413223
								new 2		0.0526316						new 1	0.00645161							hl	0.016129
																new 2		0.0526316						ho	0.0290323
																o	0.0322581	0.157895	0.5	0.666667	0.053719	0.0769231		hv	0.0129032		0.0714286		0.00826446				hv		0.0714286		0.00826446
																t	0.00645161				0.0578512	0.0769231		i		0.0263158							i	0.0263158
																y			0.0714286		0.00826446			j	0.00645161					0.0769231
																z	0.00967742	0.0526316						ja					0.00826446				ja				0.00826446
																								l	0.0129032
																								la	0.0193548
																								lb					0.00826446				lb				0.00826446
																								n		0.0526316							n	0.0526316
																								new 1	0.00645161
																								new 2					0.00826446				new 2				0.00826446
																								new 3		0.0526316							new 3	0.0526316
																								new 4		0.0526316							new 4	0.0526316
																								new 5		0.0526316							new 5	0.0526316
																								new 6			0.0714286						new 6		0.0714286
																								new 7				0.166667					new 7			0.166667
																								o	0.0503871	0.105263	0.142857		0.0826446				o	0.105263	0.142857		0.0826446
																								oc		0.0526316							oc	0.0526316
																								os			0.0714286						os		0.0714286
																								ou	0.00645161
																								ow	0.0677419
																								r	0.0322581				0.00826446				r				0.00826446
																								sa	0.00322581
																								sb			0.0714286						sb		0.0714286
																								t					0.0206612				t				0.0206612
																								ta					0.404959				ta				0.404959
																								tb					0.0330579	0.0769231			tb				0.0330579
																								v	0.0193548	0.157895			0.0495868	0.0769231			v	0.157895			0.0495868
																								va	0.00967742	0.0526316			0.00826446				va	0.0526316			0.00826446
																								y				0.166667					y			0.166667

## Sheet: Suppl-Mat-6
	Table S6: Values of rare allele frequency (h ± Sh), genetic diversity (H), and within-population diversity (μ ± Sμ) at the Gli-1, Gli-5, Glu-1, and Glu-3 loci
		Gli -1 and Gli -2				Glu-1		Glu-3
		Gli-A1	Gli-В1	Gli-A2	Gli-В2	Glu-A1	Glu-B1	Glu-A3	Glu-B3
		µ±S
	Eurasia	6.08±0.44	10.03±0.62	10.19±0.76	22.16±1.18	4.00±0.19	5.56±0.42	5.05±0.37	6.02±0.47
	Asia	9.31±0.91	9.03±0.68	12.26±0.69	14.14±0.80	2.99±0.24	6.87±0.38	4.09±0.44	5.08±0.49
	Africa	4.18±0.49	10.24±0.74	5.86±0.69	9.31±0.68	2.52±0.21	6.49±0.27	6.19±0.50	3.60±0.35
	Australia	2.87±0.25	6.00±0.00	1.94±0.13	4.89±0.23	2.66±0.29	7.77±0.49	5.23±0.34	5.36±0.51
	Europe	6.00±0.38	7.67±0.52	8.67±0.49	13.32±0.86	2.69±0.11	15.04±0.83	10.10±0.41	46.35±2.42
	America	3.16±0.45	5.00±0.62	3.55±0.63	6.13±0.64	1.22±0.07	5.83±0.48	4.65±0.29	3.77±0.39
		h±S
	Eurasia	0.44±0.04	0.37±0.04	0.46±0.04	0.31±0.04	0.20±0.03	0.38±0.05	0.37±0.05	0.40±0.04
	Asia	0.15±0.08	0.10±0.09	0.06±0.05	0.06±0.05	0.40±0.05	0.24±0.04	0.18±0.09	0.15±0.08
	Africa	0.16±0.09	0.07±0.06	0.16±0.09	0.07±0.06	0.49±0.04	0.18±0.03	0.31±0.05	0.40±0.06
	Australia	0.04±0.08	0.00±0.00	0.03±0.07	0.02±0.05	0.33±0.07	0.14±0.05	0.13±0.06	0.23±0.07
	Europe	0.33±0.04	0.36±0.04	0.28±0.04	0.33±0.04	0.33±0.03	0.46±0.03	0.28±0.03	0.39±0.03
	America	0.21±0.11	0.16±0.10	0.29±0.12	0.12±0.09	0.39±0.04	0.51±0.04	0.33±0.04	0.58±0.04
		Н
	Eurasia	0.58	0.74	0.65	0.88	0.69	0.56	0.65	0.66
	Asia	0.83	0.85	0.9	0.92	0.43	0.79	0.64	0.73
	Africa	0.65	0.88	0.7	0.86	0.24	0.80	0.69	0.46
	Australia	0.61	0.83	0.44	0.78	0.40	0.82	0.75	0.62
	Europe	0.73	0.74	0.84	0.8	0.43	0.83	0.83	0.85
	America	0.49	0.66	0.45	0.75	0.03	0.67	0.62	0.28

## Sheet: Suppl-Mat-7
	Table S7: Similarity coefficient and Identity criterion
Similarity coefficient - r ± Sr
	Gli-A1	Gli-В1	Gli-A2	Gli-В2	Mean	Glu-A1	Glu-В1	Mean	Glu-A3	Glu-B3	Mean
Eurasia-Asia	0.41±0.06	0.64±0.07	0.51±0.09	0.46±0.07	0.51±0.07	0.91±0.03	0.84±0.03	0.87±0.03	0.80±0.06	0.92±0.04	0.86±0.05
Eurasia-Africa	0.50±0.09	0.61 ±0.10	0.52±0.09	0.38±0.06	0.46±0.08	0.79±0.04	0.70 ±0.04	0.75±0.04	0.81±0.04	0.84±0.04	0.82±0.04
Eurasia-Australia	0.68±0.11	0.59 ±0.12	0.58±0.11	0.32±0.06	0.54±0.10	0.80±0.05	0.78±0.05	0.79±0.05	0.86±0.05	0.82±0.05	0.84±0.05
Eurasia-Europa	0.67±0.04	0.64±0.04	0.59±0.04	0.52±0.04	0.61±0.04	0.81±0.03	0.75±0.03	0.78±0.03	0.76±0.03	0.67±0.03	0.72±0.03
Eurasia-America	0.58±0.09	0.75±0.05	0.72±0.05	0.50±0.05	0.64±0.07	0.69±0.05	0.81±0.03	0.75±0.04	0.82±0.03	0.76±0.05	0.79±0.04
Asia-Africa	0.74±0.08	0.67±0.09	0.55±0.09	0.27±0.08	0.56±0.09	0.94±0.02	0.84±0.03	0.89±0.02	0.96±0.02	0.85±0.06	0.91±0.04
Asia-Australia	0.37±0.12	0.46±0.12	0.46±0.10	0.19±0.08	0.37±0.10	0.96±0.02	0.77±0.05	0.87±0.04	0.87±0.06	0.82±0.07	0.85±0.07
Asia-Europa	0.70±0.07	0.37±0.05	0.61±0.07	0.35±0.05	0.51±0.06	0.95±0.02	0.86±0.02	0.91±0.02	0.81±0.03	0.68±0.04	0.74±0.04
Asia-America	0.61±0.10	0.76±0.08	0.35±0.11	0.32±0.10	0.51±0.09	0.90±0.03	0.80±0.04	0.85±0.04	0.91±0.05	0.79±0.07	0.85±0.06
Africa-Australia	0.44±0.15	0.34±0.12	0.80±0.08	0.37±0.13	0.49±0.12	0.94±0.03	0.70±0.05	0.82±0.04	0.92±0.04	0.86±0.04	0.89±0.04
Africa-Europa	0.81±0.05	0.45±0.09	0.48±0.07	0.32±0.04	0.52±0.07	0.98±0.01	0.82±0.02	0.90±0.02	0.84±0.03	0.69±0.02	0.76±0.03
Africa-America	0.82±0.10	0.77±0.09	0.52±0.13	0.31±0.12	0.61±0.11	0.95±0.01	0.80±0.03	0.87±0.02	0.91±0.03	0.93±0.02	0.92±0.03
Australia-Europa	0.80±0.08	0.65±0.07	0.39±0.05	0.19±0.05	0.51±0.07	0.97±0.02	0.72±0.04	0.85±0.03	0.87±0.03	0.72±0.03	0.80±0.03
Australia-America	0.34±0.14	0.41±0.17	0.72±0.16	0.18±0.10	0.41±0.14	0.91±0.04	0.74±0.05	0.83±0.05	0.91±0.03	0.89±0.04	0.90±0.04
Europa-America	0.69±0.08	0.48±0.09	0.43±0.05	0.44±0.05	0.51±0.08	0.89±0.02	0.81±0.02	0.85±0.02	0.76±0.02	0.68±0.03	0.72±0.03
Identity criterion - I(stχ2)
	Gli-A1	Gli-В1	Gli-A2	Gli-В2	Mean	Glu-A1	Glu-В1	Mean	Glu-A3	Glu-B3	Mean
Eurasia-Asia	47.05 (30.58)	34.83 (33.41)	50.67 (38.93)	43.94 (62.42)	176.5 (124.12)	37.61 (13.28)	47.75 (38.93)	61.36 (45.64)	21.82 (18.48)	8.18 (21.67)	30.00 (33.41)
Eurasia-Africa	42.37 (24.72)	28.02 (33.41)	36.77 (37.57)	37.54 (57.34)	144.7 (119.41)	99.75 (13.28)	107.35 (24.72)	207.10 (32.00)	59.93 (23.21)	41.63 (24.72)	101.56 (40.29)
Eurasia-Australia	11.44 (23.21)	12.95 (32.00)	14.79 (34.81)	18.07 (54.77)	57.25 (122.33)	26.37 (15.09)	33.28 (24.72)	59.65 (33.41)	25.90 (18.48)	31.87 (23.21)	57.77 (34.81)
Eurasia-Europa	148.40 (26.22)	155.75 (32.00)	174.37 (38.93)	156.70 (62.42)	635.2 (125.28)	108.53 (13.28)	120.72 (49.59)	229.28 (56.06)	107.83 (30.58)	121.96 (109.96)	229.79 (127.63)
Eurasia-America	33.56 (23.21)	15.71 (30.58)	14.66 (37.57)	26.99 (56.06)	90.92 (114.69)	156.93 (13.28)	78.21 (38.93)	235.14 (45.64)	65.64 (23.21)	73.47 (26.22)	139.11 (41.64)
Asia-Africa	9.25 (24.72)	12.28 (29.14)	16.65 (30.58)	23.68 (38.93)	61.86 (93.21)	28.04 (13.28)	47.67 (23.21)	75.71 (30.58)	3.04 (20.09)	13.47 (18.48)	16.51 (32.00)
Asia-Australia	13.71 (24.72)	10.10 (26.22)	12.40 (26.22)	15.32 (34.81)	51.53 (83.51)	4.96 (15.09)	31.35 (24.72)	36.31 (33.41)	9.80 (15.09)	12.68 (18.48)	22.48 (27.69)
Asia-Europa	22.92 (27.69)	50.71 (29.14)	29.13 (33.41)	47.10 (46.93)	149.86 (105.2)	27.36 (13.28)	55.78 (49.59)	83.14 (56.06)	15.39 (27.69)	28.53 (106.36)	43.92 (122.94)
Asia-America	14.80 (24.72)	9.17 (23.21)	26.38 (29.14)	24.08 (34.81)	74.43 (83.51)	49.76 (13.28)	85.96 (29.14)	135.72 (36.19)	10.89 (16.81)	21.81 (21.67)	32.70 (32.00)
Africa-Australia	11.01 (15.09)	11.17 (29.14)	3.72 (16.81)	11.57 (26.22)	37.47 (63.69)	12.34 (15.09)	41.35 (24.72)	53.69 (33.41)	12.62 (20.09)	14.17 (20.09)	26.79 (33.41)
Africa-Europa	11.29 (21.67)	34.98 (32.00)	34.51 (27.69)	29.29 (41.64)	110.07 (93.22)	13.29 (13.28)	66.25 (49.59)	79.54 (56.06)	46.21 (32.00)	74.42 (108.77)	120.63 (128.80)
Africa-America	8.75 (13.28)	8.08 (23.21)	19.52 (20.09)	22.54 (29.14)	58.89 (62.43)	16.11 (13.28)	77.81 (38.93)	93.92 (45.64)	24.30 (23.21)	12.01 (23.21)	36.31 (38.93)
Australia-Europa	6.62 (20.09)	10.38 (24.72)	18.45 (24.72)	22.56 (38.93)	58.01 (81.07)	6.38 (13.28)	46.56 (50.89)	52.94 (57.34)	21.18 (27.69)	40.00 (106.39)	61.18 (122.94)
Australia-America	11.26 (13.28)	13.48 (21.67)	7.62 (13.28)	13.46 (23.21)	45.82 (50.89)	19.76 (11.34)	39.91 (32.00)	59.67 (37.57)	11.34 (18.48)	18.38 (21.67)	29.72 (33.41)
Europa-America	23.50 (20.09)	36.84 (26.22)	32.77 (27.69)	32.54 (37.57)	125.65 (83.51)	65.11 (11.34)	104.95 (54.78)	170.06 (59.89)	100.29 (30.58)	79.75 (111.14)	180.04 (129.97)

## Sheet: Suppl-Mat-8
	Table S8: Allele frequency (%) of Glu-1 loci in International durum wheat accessions
	Glu-A1 (n=6)	N=106	N=103	N=135	N=40	N=284	N=157			Glu-B1 (n=39)	N=106	N=103	N=135	N=40	N=284	N=157
		Eurasia	Asia	Africa	Australia	Europe	America				Eurasia	Asia	Africa	Australia	Europe	America
		n=5	n=5	n=5	n=4	n=4	n=2				n=9	n=9	n=8	n=9	n=28	n=12
	1	0.00943396	0.00970874	0.0740741	0.025	0.114437				7					0.0246479
	2*	0.259434	0.223301	0.0444444	0.2	0.147887	0.0127389			14					0.00352113
	2**	0.264151	0.0291262	0.00740741		0.00352113				20.8				0.05
	2***	0.0566038	0.0194175	0.00740741						22		0.0194175				0.00636943
	null	0.410377	0.718447	0.866667	0.75	0.734155	0.987261			13+16	0.0707547	0.165049	0.0740741	0.025	0.0933099	0.00636943
	2** (Aus)				0.025					13+18					0.00352113
										13+19	0.00943396	0.00970874		0.05	0.00352113
										14++18					0.00704225
										14+15		0.0970874	0.037037		0.0440141	0.00636943
										15+16				0.05
										17+18	0.0566038	0.038835	0.0148148	0.05	0.0316901
										19+22					0.0105634
										19+8					0.00704225
										20+18					0.00352113
										20+20	0.0566038	0.242718	0.303704	0.2	0.271127	0.159236
										22+9		0.00970874
										6++17					0.00352113
										6+17					0.00704225
										6+18					0.0140845
										6+22					0.00352113
										6+8	0.108491	0.0970874	0.222222	0.125	0.237676	0.43949
										6+9	0.00943396
										7+16				0.15
										7+17					0.028169
										7+22					0.00352113
										7+8	0.641509	0.320388	0.155556	0.3	0.15669	0.33121
										7+8-					0.00352113
										7+9	0.00943396				0.00352113
										al	0.0377358				0.00704225	0.00636943
										an (6)						0.00636943
										aq			0.177778
										ch (7+22)					0.0105634	0.00636943
										co			0.0148148
										cp						0.00636943
										cr (14+22*)					0.00352113
										ct (6+20y)					0.00352113
										new (32+33)					0.00352113
										new (7+18)						0.00636943
										z (7+15)					0.00704225	0.0191083

## Sheet: Suppl-Mat-9
	Table S9: Allele frequency (%) of Glu-3 loci in International durum wheat accessions
	Glu-A3 (n=20)	N=106	N=19	N=69	N=34	N=233	N=128		Glu-B3 (n=84)	N=106	N=19	N=69	N=34	N=233	N=128
		Eurasia	Asia	Africa	Australia	Europe	America			Eurasia	Asia	Africa	Australia	Europe	America
		n=8	n=5	n=9	n=6	n=14	n=7			n=10	n=6	n=6	n=7	n=76	n=9
	10					0.0214592			a	0.283019	0.368421	0.710145	0.588235	0.360515	0.84375
	20					0.00858369			ag (2+4+16)						0.0078125
	10+11					0.0257511			ax					0.0515021
	11+20					0.00429185			b	0.504717	0.315789	0.188406	0.0882353	0.111588	0.0703125
	5+10					0.00429185	0.0078125		b* (-8+9)	0.00943396
	5+10+11					0.0171674			c	0.0754717	0.0526316	0.0434783	0.0882353	0.0214592	0.015625
	5+11					0.0686695			d	0.0377358	0.157895	0.0144928	0.0294118	0.00858369	0.0078125
	6+20					0.0128755			d* (-15)+b	0.00943396
	a	0.462264	0.526316	0.492754	0.382353	0.32618	0.554688		e	0.00943396
	ax (6,1+10)						0.0234375		f	0.0141509	0.0526316			0.00858369
	b	0.353774	0.105263	0.0869565	0.117647	0.0772532	0.078125		g	0.0188679	0.0526316		0.0588235	0.0214592	0.0078125
	c	0.0471698	0.0526316	0.101449	0.264706	0.0600858	0.25		h				0.0588235	0.0171674
	d	0.00471698	0.0526316	0.057971	0.0294118	0.0772532	0.015625		i	0.0377358			0.0882353	0.0128755	0.015625
	e	0.0660377		0.0144928	0.117647	0.158798			l			0.0144928
	f	0.0188679							m			0.0289855
	g	0.0377358							null (j)						0.0078125
	h	0.00943396	0.263158	0.202899	0.0882353	0.137339	0.0703125		1+13+14+17					0.00429185
	j			0.0144928					1+14+17					0.00429185
	k			0.0144928					1+15+17					0.00429185
	l			0.0144928					1+15+17+18					0.00429185
									1+3+13+14+17					0.00429185
									1+3+13+16					0.00429185
									1+3+14+15+17					0.00429185
									1+3+14+15+18					0.00429185
									1+7+15+16					0.00429185
									13+14+16					0.00429185
									13+16					0.00429185
									13+19					0.00429185
									14+15+17					0.00429185
									14+15+18+19					0.00429185
									14+16					0.0128755
									14+16+19					0.00429185
									14+17					0.0300429
									14+17+18					0.00429185
									14+18					0.00429185
									15+16+17					0.00429185
									15+16+18					0.00429185
									15+18					0.00858369
									16+17+19					0.00429185
									16+18					0.00429185
									16+19					0.00429185
									2+4+13+15+18					0.00429185
									2+4+13+16+17					0.00429185
									2+4+13+16+19					0.00429185
									2+4+13+17					0.00429185
									2+4+13+17+18					0.00429185
									2+4+13+19					0.00429185
									2+4+14+15+16					0.00858369
									2+4+14+15+18					0.00429185
									2+4+14+17					0.00429185
									2+4+14+17+18					0.00429185
									2+4+14+18					0.00858369
									2+4+14+18+19					0.00429185
									2+4+15+16					0.0128755
									2+4+15+18+19					0.00858369
									2+4+16+17					0.0128755
									2+4+16+17+18					0.00429185
									2+4+16+19					0.00858369
									2+4+17					0.00858369
									2+4+7+13+17+19					0.00429185
									2+4+8+9+15+19						0.0234375
									2+4+9+13+17					0.00429185
									3+13+15+19					0.00429185
									3+13+18					0.00429185
									3+14+16					0.00858369
									3+14+16+18					0.00429185
									3+14+17+19					0.00429185
									3+15+17					0.00429185
									3+15+18+19					0.00429185
									3+15+19					0.00858369
									3+7+14+15+19					0.00429185
									3+7+16+19					0.00429185
									3+8+14+17					0.00429185
									3+9+14+17+18					0.00429185
									3+9+15+18					0.00429185
									4+15+19					0.0171674
									4+16+19					0.00429185
									7+13+19					0.00429185
									8+13+14+16					0.00429185
									9+13+17					0.00429185
									9+13+17+18					0.00429185
									9+15+17+18					0.00429185
									9+15+17+19					0.00429185
									9+15+18					0.00429185
